# Supplementary material for: Fine Mapping of fw6.3, a Major-Effect Quantitative Trait Locus That Controls Fruit Weight in Tomato
Source: Plants (Basel). 2023 May 23;12(11):2065. doi: 10.3390/plants12112065 (PMC10255850; doi:10.3390/plants12112065)
Supplement: Supplementary file 1 [file plants-12-02065-s001.zip]

Archive with 1 entries (1 files):
- plants-2304397-supplementary.xlsx
