# Supplementary material for: Fine Mapping of fw6.3, a Major-Effect Quantitative Trait Locus That Controls Fruit Weight in Tomato
Source: Plants (Basel). 2023 May 23;12(11):2065. doi: 10.3390/plants12112065 (PMC10255850; doi:10.3390/plants12112065)
Supplement: Supplementary file 1 [file plants-12-02065-s001.zip › plants-2304397-supplementary.xlsx]

## Sheet: Table S1
Table S1. Markers associated with fruit-weight QTLs
QTL	Marker	Chr.	Rio Grande	Heterozygote	HGL	p-Valuea	PVEb	d/a
lc	LC	2	77.0088	93.0976	99.7143	5.76843e-12	0.115	0.417177
fw6.3	HMT	6	71.02	96.317	96.0152	6.77517e-19	0.118	1.02414
fw7.a	HP875	7	96.1437	91.051	87.2239	0.0257343	0.018	0.141889
fw8.a	HP1113	8	96.8521	93.6527	82.958	1.44693e-05	0.049	-0.539
aData were analyzed by single-point one-way ANOVA
bData are obtained by calculating R2

## Sheet: Table S2
Table S2. Progeny testing and fine mapping of the fw6.3 locus in the spring of 2015
Population ID	HP767a	HP897	HP865	HP1313	HP1321	HMT	HP1325	HP1337	Plant Nb	Ave FW (g)c	p-Valued
15N27	3	3	1	1	1	1	1	1	12	104.7±10.5	0.000391676
	3	3	3	3	3	3	3	3	12	130.6±18.8
15N28	1	1	1	1	1	1	1	1	27	90.5±15.7	0.00300217
	1	3	3	3	3	3	3	3	14	106.1±13.4
15N29	1	1	1	3	3	3	3	3	12	88.2±9.5	0.87
	3	3	3	3	3	3	3	3	12	87.6±8.4
15N30	3	3	3	3	1	1	1	1	12	72.3±8.8	4.74533e-05
	3	3	3	3	3	3	3	3	12	90.8±9.2
15N31	3	3	3	3	3	1	1	1	18	102.0±22.3	0.00204672
	3	3	3	3	3	3	3	3	18	123.3±15.3
15N32	1	1	1	1	3	3	3	3	13	91.0±16.9	0.41
	3	3	3	3	3	3	3	3	16	86.6±10.9
15N33	1	1	1	1	1	1	1	1	14	67.8±8.5	0.00766874
	1	1	1	1	1	3	3	3	17	76.7±8.8
15N36	3	3	3	3	3	3	3	1	13	100.3±18.8	0.17
	3	3	3	3	3	3	3	3	12	88.4±22.6
15N37	3	3	1	1	1	1	1	1	12	115.9±20.4	0.0342933
	3	3	3	3	3	3	3	1	12	134.6±20.3
15N39	1	1	1	1	1	1	1	1	13	103.9±10.9	0.0257133
	1	1	3	3	3	3	3	3	14	114.7±12.6
aMarker score: 1 homozygous for S. lycopersicum c.v. Rio Grande alleles (RG); 3 homozygous for S. lycopersicum cv Howard German alleles (HG)
bThe number of tomato plants
cAFW: average fruit weight
dp-Value from Student's t-test
Data were given as mean±SD

## Sheet: Table S3 
Table S3. Progeny testing and fine mapping of the fw6.3 locus in the spring of 2016
Population ID	HP865	HP1313	HP1321	JP35	JP67	JP73	HMT	HP1325	JP41	HP1337	Plant N	Ave FW (g)c	p-Valued
16N121	1	1	1	1	1	1	1	1	1	1	11	84.2±16.1	0.51
	3	3	3	3	1	1	1	1	1	1	10	79.7±15.1
16N39	1	1	1	1	1	1	1	1	1	1	12	93.9±16.2	0.83
	1	1	3	3	1	1	1	1	1	1	12	92.6±11.1
16N148	3	3	1	1	1	1	1	1	1	3	12	94.1±13.3	0.016
	3	3	3	3	3	3	3	3	3	3	11	106.4±8.4
16N42	3	3	1	1	1	1	1	1	1	1	12	88.9±17.9	0.0016
	3	3	1	1	1	3	3	3	3	3	12	111.4±12.2
16N51	3	3	3	3	3	1	1	1	1	1	11	127.8±13.9	0.05
	3	3	3	3	3	3	3	3	3	1	12	144.6±23.2
16N65	1	1	1	1	1	1	1	1	1	3	12	121.1±12.6	0.021
	1	1	1	1	1	3	3	3	3	3	12	138.5±20.2
16N145	3	3	3	3	3	1	1	1	1	1	11	103.5±8.4	0.00096
	3	3	3	3	3	3	3	3	3	1	12	117.0±8.5
16N146	1	1	1	1	1	1	1	1	1	3	12	105.7±16.1	0.018
	1	1	1	1	1	3	3	3	3	3	12	122.8±16.5
16N35	3	3	1	1	1	1	1	3	1	1	12	99.5±9.9	0.035
	3	3	3	3	3	3	3	3	1	1	12	110.8±14.3
16N144	1	1	1	1	1	1	1	1	1	1	12	120.3±12.8	0.018
	1	1	1	1	3	3	3	1	1	1	11	133.6±12.0
16N124	1	1	1	1	1	1	1	1	1	1	12	139.5±14.8	0.3
	1	1	1	1	1	1	1	3	3	3	12	130.8±24.1
16N58	1	1	1	1	1	1	1	1	1	1	12	119.4±17.1	0.98
	1	1	1	1	1	1	1	3	3	1	12	119.6±17.9
16N37	1	1	1	3	1	1	1	1	1	3	12	68.9±7.9	0.24
	1	1	1	3	1	1	1	3	3	3	12	64.8±8.5
16N38	1	1	1	1	1	1	3	1	1	3	12	107.6±22.5	0.91
	1	1	1	1	1	1	3	3	3	3	12	106.7±12.8
16N48	3	3	3	3	3	3	3	3	3	1	12	83.2±7.3	0.087
	3	3	3	3	3	3	3	3	3	3	11	76.9±9.6
16N57	1	1	1	1	1	1	1	1	1	1	12	126.3±33.6	0.5
	1	1	1	1	1	1	1	1	1	3	11	119.0±14.5
aMarker score: 1 homozygous for S. lycopersicum c.v. Rio Grande alleles (RG); 3 homozygous for S. lycopersicum cv Howard German alleles (HG)
bThe number of tomato plants
cAFW: average fruit weight
dp-Value from Student's t-test
Data were given as mean±SD

## Sheet: Table S4 
Table S4. Progeny testing and fine mapping of the fw6.3 locus in the spring of 2017
Poulation ID	JP67a	JP73	HMT	HP1325	Plant Nb	Ave FW (g)c	p-Valued
17N308	3	1	1	1	12	108.7±16.2	0.52
	3	3	1	1	12	104.7±13.9
17N309	1	1	1	3	12	67.8±6.7	0.00219125
	1	1	3	3	12	78.0±7.7
17N325	3	1	1	1	10	73.8±6.3	0.00085093
	3	3	3	1	9	84.2±4.7
17N326	1	1	1	1	12	80.2±139.0	0.00963017
	1	3	3	1	12	94.0±9.4
17N328	3	1	3	3	12	124.6±31.1	0.907457
	3	3	3	3	12	125.8±17.0
17N330	3	1	1	1	12	61.7±11.6	0.0385246
	3	1	3	3	12	73.7±14.9
17N331	1	1	1	1	10	109.0±13.1	0.0147402
	1	1	3	3	10	124.1±11.7
17N332	1	1	1	1	12	131.7±14.1	0.0241957
	1	3	3	1	12	157.0±32.0
17N333	1	1	1	3	12	96.8±17.1	0.00440649
	1	3	3	3	12	121.7±21.1
17N356	1	1	1	1	10	98.0±14.6	0.0389561
	1	1	3	3	10	111.1±11.5
17N357	1	1	1	3	9	106.5±11.3	0.0231863
	3	3	3	3	10	117.0±6.8
17N366	1	1	1	1	12	102.3±12.5	0.00618537
	1	3	3	1	12	120.6±16.8
17N368	1	1	1	1	12	69.6±6.1	0.384019
	1	1	3	3	12	73.9±15.7
17N550	1	1	1	1	12	67.6±8.2	0.0450413
	1	3	3	1	11	76.2±11.2
17N551	3	1	1	3	10	119.2±10.1	0.00350842
	3	3	3	3	10	137.5±14.0
17N552	1	1	1	1	12	93.6±13.8	0.475738
	1	1	3	3	12	90.2±8.9
aMarker score: 1 homozygous for S. lycopersicum c.v. Rio Grande alleles (RG); 3 homozygous for S. lycopersicum cv Howard German alleles (HG)
bThe number of tomato plants
cAFW: average fruit weight
dp-Value from Student's t-test
Data were given as mean±SD

## Sheet: Table S5
Table S5. Predicted genes in the fw6.3 candidate region (248.8-kb interval)
ORFs	Gene ID	Putative protein function
1	Solyc06g074180.3	Cytochrome P450
2	Solyc06g074190.3	Plant/F24K9-26 protein
3	Solyc06g074200.4	Photosystem I subunit O
4	Solyc06g074210.3	mRNA-decapping enzyme-like protein
5	Solyc06g074220.3	OTU domain-containing protein
6	Solyc06g074230.3	Casparian strip membrane protein 1
7	Solyc06g074240.3	Beta-carotene
8	Solyc06g074250.3	Vesicle-associated membrane protein
9	Solyc06g074260.4	senescence regulator
10	Solyc06g074270.1	The fantastic four family
11	Solyc06g074280.2	Ankyrin repeat-containing protein
12	Solyc06g074290.1	Unknown protein
13	Solyc06g074300.4	Ribosomal protein
14	Solyc06g074310.4	Transmembrane 9 superfamily member
15	Solyc06g074320.3	Transcription factor TGA2
16	Solyc06g074330.3	Alpha/beta-Hydrolases superfamily protein
17	Solyc06g074340.3	Alpha/beta-Hydrolases superfamily protein
18	Solyc06g074350.3	self-pruning
19	Solyc06g074360.4	Zinc finger protein WIP3
20	Solyc06g074365.1	Unknown protein
21	Solyc06g074370.3	Sialyltransferase-like protein
22	Solyc06g074380.3	S-adenosyl-L-methionine-dependent methyltransferases superfamily protein
23	Solyc06g074390.3	Fatty acyl-CoA reductase
24	Solyc06g074400.4	Proteinaceous RNase P 2
25	Solyc06g074410.4	Fatty acyl-CoA reductase
26	Solyc06g074420.1	Cytochrome P450
27	Solyc06g074430.4	60S acidic ribosomal protein P2
28	Solyc06g074440.2	Phosphatidylinositol 3-kinase regulatory subunit P85-like protein
29	Solyc06g074450.3	FRIGIDA-like protein
30	Solyc06g074460.4	Peroxisomal membrane protein PEX16
31	Solyc06g074470.3	Unknown protein
32	Solyc06g074480.3	Protein kinase G11A
33	Solyc06g074490.1	Unknown protein
34	Solyc06g074500.2	DUF868 domain-containing protein
35	Solyc06g074510.4	Phosphoglycerate/bisphosphoglycerate mutase family protein
36	Solyc06g074520.1	Unknown protein
37	Solyc06g074530.1	Arogenate dehydratase

## Sheet: Table S6
Table S6. Progeny testing of the population from HG and LA1589
Poulation ID	HP1437a	HMT	HP1439	Plant Nb	Ave FW (g)c	p-Valued
20N438	1	3	1	12	128.3±17.5	0.59
	3	3	3	12	125.3±8.3
20N523	1	3	1	12	119.8±9.4	0.5
	3	3	3	12	115.5±19.6
20N524	1	3	1	12	118.5±16.9	0.42
	3	3	3	12	114.0±7.6
aMarker score: 1 homozygous for S. lycopersicum c.v. Howard German alleles (HG); 3 homozygous for S. pimpinellifolium alleles (LA1589)
bThe number of tomato plants
cAFW: average fruit weight
dp-Value from Student's t-test
Data were given as mean±SD

## Sheet: Table S7
Table S7. Progeny testing and fine mapping of the fw6.3 locus in the spring of 2021
Population ID	HP1433a	HP1435	HP1437	HP6151	HP5521	HP6143	HP6147	HP6149	HP5525	HP1441	HP5535	HP1477	Plant Nb	Ave FW (g)c	p-Valued
21N100	3	3	3	3	3	3	3	3	3	1	1	1	12	88.1±7.9	0.11
	3	3	3	3	3	3	3	3	3	3	3	3	12	82.0±10.1
21N105	1	1	1	1	1	1	3	3	3	3	3	3	12	101.3±10.1	0.51
	1	1	3	3	1	1	3	3	3	3	3	3	11	98.7±8.2
21N109	1	1	1	1	1	1	1	3	3	3	3	3	12	138.2±14.4	0.7
	3	3	3	3	3	3	3	3	3	3	3	3	12	140.3±11.7
21N110	1	1	1	1	1	1	1	1	1	1	1	1	12	68.8±9.3	0.42
	1	1	1	1	1	1	1	1	1	3	3	3	12	71.2±4.5
21N113	1	1	1	1	1	1	1	1	1	1	1	1	12	80.7±14.1	0.0016
	1	1	1	3	3	3	3	3	3	3	3	3	12	100.7±13.3
21N114	1	1	1	1	1	1	1	1	1	1	1	1	12	64.7±11.7	0.00025
	1	3	3	3	3	3	3	3	3	3	3	3	11	86.9±12.5
21N115	1	1	1	1	1	1	1	3	3	3	3	3	12	95.7±9.6	0.13
	3	3	3	3	3	3	3	3	3	3	3	3	12	89.8±8.7
aMarker score: 1 homozygous for S. lycopersicum c.v. Rio Grande alleles (RG); 3 homozygous for S. pimpinellifolium alleles (LA1589)
bThe number of tomato plants
cAFW: average fruit weight
dp-Value from Student's t-test
Data were given as mean±SD

## Sheet: Table S8
Table S8. Progeny test and fine mapping of fw6.3 in the spring 2022
Population ID	HP1433a	HP1435	HP1437	HP6151	HP5521	HP6143	HP6147	HP6149	HP5525	HP1441	HP5535	HP1477	Plant Nb	Ave FW (g)c	p-Valued	Ave SSCe	p-Value
22N320	1	1	1	1	1	1	1	1	1	1	1	1	10	69.4±15.5	0.024	4.0±0.2	7.7e-06
	3	3	3	3	3	3	3	3	3	1	1	1	10	86.8±16.0		4.7±0.3
22N321	1	1	1	1	1	1	1	1	1	1	1	1	8	67.4±7.8	8.76352e-05	4.6±0.6	0.0061
	3	3	3	3	3	3	3	3	3	1	1	1	10	88.8±9.3		5.4±0.4
22N327	1	1	1	1	1	1	1	1	1	1	1	1	10	94.0±13.4	4.19119e-05	3.9±0.4	0.015
	1	1	1	1	1	1	1	3	3	3	3	3	10	121.6±9.3		4.3±0.3
aMarker score: 1 homozygous for S. lycopersicum c.v. Rio Grande alleles (RG); 3 homozygous for S. pimpinellifolium alleles (LA1589)
bThe number of tomato plants
cFW: average fruit weight
dp-Value from Student's t-test
eSSC: average SSC
Data were given as mean±SD

## Sheet: Table S9
Table S9. Predicted genes in the fw6.3 candidate region (62.6-kb interval)
ORFs	Gene ID		Putative protein function
17	Solyc06g074340.3		Alpha/beta-Hydrolases superfamily protein
18	Solyc06g074350.3		self-pruning
19	Solyc06g074360.4		Zinc finger protein WIP3
20	Solyc06g074365.1		Unknown protein
21	Solyc06g074370.3		Sialyltransferase-like protein
22	Solyc06g074380.3		S-adenosyl-L-methionine-dependent methyltransferases superfamily protein
23	Solyc06g074390.3		Fatty acyl-CoA reductase

## Sheet: Table S10 
Table S10. Results of the gene action analysis of the fw6.3 locus
F3 plants	HP865	HP1313	HP1321	JP35	JP67a	JP73	HMT	HP1325	JP41	HP1337	Plant Nb	Ave FW (g)c	d/ae
16N35	3	3	1	1	1	1	1	3	1	1	12	99.5±9.9	1.78
	3	3	2	2	2	2	2	3	1	1	12	115.2±7.2
	3	3	3	3	3	3	3	3	1	1	12	110.8±14.3
16N148	3	3	1	1	1	1	1	1	1	3	12	94.1±13.3	1.46
	3	3	2	2	2	2	2	2	2	3	12	109.2±18.0
	3	3	3	3	3	3	3	3	3	3	11	106.4±8.4
aMarker score: 1 homozygous for S. lycopersicum c.v. Rio Grande alleles (RG); 2 heterozygous; 3 homozygous for S. lycopersicum cv Howard German alleles (HG)
bThe number of tomato plants
cAFW: average fruit weight
dd/a = degree of dominance
Data were given as mean±SD

[truncated: 6 more sheets: Table S11 , Table S12-S15, Table S16, Table S17, Table S18, Table S19]
